# Supplementary material for: Evaluation of an accelerated hydrogen peroxide disinfectant to inactivate porcine epidemic diarrhea virus in swine feces on aluminum surfaces under freezing conditions
Source: BMC Vet Res. 2017 Dec 1;13:372. doi: 10.1186/s12917-017-1300-4 (PMC5709983; doi:10.1186/s12917-017-1300-4)
Supplement: Additional file 1: — Results of PEDV N-gene RT-qPCR tests on environmental samples from coupons and rectal swabs from pigs used for bioassay. Results from all diagnostic tests conducted for the study are reported for each replicate, one row for each replicate. Test results, Ct value and genomic copies are reported for PCR tests on pre and post treatment environmental samples from coupons. Test result and Ct values are reported for PCR tests on rectal swabs from pigs 3 and 7 days post inoculation for the bioassay. (XLSX 12 kb) [file 12917_2017_1300_MOESM1_ESM.xlsx]

## Sheet: Pre_Post_Trt_Ct_Results
		PCR on environmental samples from coupons							PCR on rectal swabs from pigs used for bioassay
		Pre-treatment			Post-treatment				3 days post-inoculation		7 days post-inoculation
Treatment group	Replicate	PCR result	Ct	Genomic copies / ml	PCR result	Ct	Genomic copies / ml		PCR result	Ct	PCR result	Ct
Negative Control	1	Negative	>35	0	Negative	>35	0		Negative	>35	Negative	>35
Negative Control	2	Negative	>35	0	Negative	>35	0		Negative	>35	Negative	>35
Negative Control	3	Negative	>35	0	Negative	>35	0		Negative	>35	Negative	>35
Negative Control	4	Negative	>35	0	Negative	>35	0		Negative	>35	Negative	>35
Light Feces, 1:16 Accel for 60 minutes	1	Positive	17.6	540000000	Positive	34.5	5710		Negative	>35	Negative	>35
Light Feces, 1:16 Accel for 60 minutes	2	Positive	17.5	577000000	Positive	33.4	12000		Negative	>35	Negative	>35
Light Feces, 1:16 Accel for 60 minutes	3	Positive	17.8	471000000	Positive	34.7	4990		Negative	>35	Negative	>35
Light Feces, 1:16 Accel for 60 minutes	4	Positive	17.9	440000000	Positive	32.3	25400		Negative	>35	Negative	>35
Heavy Feces, 1:16 Accel for 60 minutes	1	Positive	16.5	1140000000	Positive	28	468000		Negative	>35	Negative	>35
Heavy Feces, 1:16 Accel for 60 minutes	2	Positive	18	411000000	Positive	24.9	3830000		Negative	>35	Negative	>35
Heavy Feces, 1:16 Accel for 60 minutes	3	Positive	17.3	661000000	Positive	24.7	4380000		Negative	>35	Negative	>35
Heavy Feces, 1:16 Accel for 60 minutes	4	Positive	20.1	99100000	Positive	24.9	3830000		Negative	>35	Negative	>35
Light Feces, 1:16 Accel for 40 minutes	1	Positive	18.7	256000000	Positive	33.6	10500		Negative	>35	Negative	>35
Light Feces, 1:16 Accel for 40 minutes	2	Positive	17.9	440000000	Positive	31.1	57300		Negative	>35	Negative	>35
Light Feces, 1:16 Accel for 40 minutes	3	Positive	18.2	359000000	Positive	28.9	254000		Negative	>35	Negative	>35
Light Feces, 1:16 Accel for 40 minutes	4	Positive	18.7	256000000	Positive	30.7	75100		Negative	>35	Negative	>35
Heavy Feces, 1:16 Accel for 40 minutes	1	Positive	17.2	708000000	Positive	26.1	1700000		Negative	>35	Negative	>35
Heavy Feces, 1:16 Accel for 40 minutes	2	Positive	17.8	471000000	Positive	23	13900000		Negative	>35	Negative	>35
Heavy Feces, 1:16 Accel for 40 minutes	3	Positive	18.5	293000000	Positive	23.9	7540000		Negative	>35	Negative	>35
Heavy Feces, 1:16 Accel for 40 minutes	4	Positive	18.2	359000000	Positive	23	13900000		Negative	>35	Negative	>35
Light Feces, 1:32 Accel for 60 minutes	1	Positive	18	411000000	Positive	27.5	657000		Negative	>35	Negative	>35
Light Feces, 1:32 Accel for 60 minutes	2	Positive	17.6	540000000	Positive	26.1	1700000		Negative	>35	Negative	>35
Light Feces, 1:32 Accel for 60 minutes	3	Positive	17	810000000	Positive	23.6	9240000		Negative	>35	Negative	>35
Light Feces, 1:32 Accel for 60 minutes	4	Positive	18.2	359000000	Positive	27.3	753000		Negative	>35	Negative	>35
Heavy Feces, 1:32 Accel for 60 minutes	1	Positive	17.6	540000000	Positive	26.1	1700000		Negative	>35	Negative	>35
Heavy Feces, 1:32 Accel for 60 minutes	2	Positive	17.9	440000000	Positive	23.7	8640000		Negative	>35	Negative	>35
Heavy Feces, 1:32 Accel for 60 minutes	3	Positive	18.7	256000000	Positive	21.5	38400000		Negative	>35	Negative	>35
Heavy Feces, 1:32 Accel for 60 minutes	4	Positive	17	810000000	Positive	24.8	4100000		Negative	>35	Negative	>35
Light Feces, 1:32 Accel for 40 minutes	1	Positive	17.2	708000000	Positive	27.1	862000		Negative	>35	Negative	>35
Light Feces, 1:32 Accel for 40 minutes	2	Positive	17.4	618000000	Positive	21	53800000		Negative	>35	Negative	>35
Light Feces, 1:32 Accel for 40 minutes	3	Positive	17.9	440000000	Positive	29.1	222000		Negative	>35	Negative	>35
Light Feces, 1:32 Accel for 40 minutes	4	Positive	17.6	540000000	Positive	28.6	312000		Negative	>35	Negative	>35
Heavy Feces, 1:32 Accel for 40 minutes	1	Positive	16.8	928000000	Positive	24.6	4690000		Negative	>35	Negative	>35
Heavy Feces, 1:32 Accel for 40 minutes	2	Positive	18	411000000	Positive	19.2	182000000		Negative	>35	Negative	>35
Heavy Feces, 1:32 Accel for 40 minutes	3	Positive	17.8	471000000	Positive	24	7050000		Negative	>35	Negative	>35
Heavy Feces, 1:32 Accel for 40 minutes	4	Positive	18.1	384000000	Positive	20.6	70600000		Negative	>35	Negative	>35
Positive Control	1	Positive	18.2	359000000	Positive	18.6	274000000		Positive	16.2	Positive	22.2
Positive Control	2	Positive	19	209000000	Positive	17.1	757000000		Positive	15.1	Positive	15.2
Positive Control	3	Positive	19.5	149000000	Positive	18.8	239000000		Positive	16.8	Positive	19.3
Positive Control	4	Positive	19.2	182000000	Positive	18.8	239000000		Positive	15	Positive	17.4
